# Supplementary material for: Cdk5-mediated JIP1 phosphorylation regulates axonal outgrowth through Notch1 inhibition
Source: BMC Biol. 2022 May 17;20:115. doi: 10.1186/s12915-022-01312-4 (PMC9115922; doi:10.1186/s12915-022-01312-4)
Supplement: Supplementary file 4 — Additional file 4. Individual data values. [file 12915_2022_1312_MOESM4_ESM.xlsx]

## Sheet: Fig. 2I
WT	KO
1	0.66
1	0.44
1	0.73
1	0.29
1.04	0.59
0.96
0.92
1.08

## Sheet: Fig. 3B
GFP	T205A	T205D	S235A	S235D	JIP1
0.96	0.77	0.64	1.1	1.51	0.68
0.56	1.99	0.87	1.11	0.78	0.42
0.89	0.92	0.91	0.98	0.89	1.69
1.04	0.83	0.88	0.49	1.32	0.93
0.8	0.46	2.05	1.42	1.36	0.54
1.83	0.63	2.64	1.14	0.49	0.74
0.61	0.22	0.6	0.96	0.35	1.05
0.96	0.39	1.74	1.59	1.23	0.64
0.81	1.45	1.49	1.43	1.28	0.37
0.63	0.52	0.82	0.86	0.56	1.05
1.03	0.46	1.34	1.83	1.77	0.25
1.47	0.34	1.48	0.44	1.02	1.52
0.84	0.97	1.22	0.87	1.24	0.21
0.92	0.76	2.08	0.61	1.02	2.63
1.14	0.46	2.21	0.29	0.47	0.92
0.25	0.43	1.34	0.58	1.08	1.14
1.12	0.23	1.05	1.26	1.23	0.92
0.97	0.61	2.03	0.48	0.41	1.14
0.38	0.31	1.63	1.78	2.04	0.37
0.35	0.69	1.49	0.3	1.64	1.03
1.21	1.34	0.21	1.16	1.78	0.56
1.21	0.53	0.37	0.16	1.44	0.74
0.21	1.17	1.23	1.41	1.59	0.49
1.57	0.31	0.76	1.32	1.44	1.85
2.05	0.32	2.27	0.94	0.27	0.56
0.25	0.47	1.04	1.18	1.14	0.3
2.11	0.52	1.97	1.45	2.53	0.68
0.65	0.62	2.33	0.55	0.87	0.91
0.2	0.48	0.99	2	2.2	1
0.3	1.17	2.04	1.68	0.79	0.35
1.15	0.72	1.16	1.25	0.37	0.83
1.19	0.45	0.57	0.74	1.23	1.6
1.55	0.87	1.32	1.28	0.7	0.29
0.89	0.55	0.35	0.87	1.47	1.21
1	0.51	0.74	0.75	1.44	0.69
0.64	1.04	1.24	1.86	0.72	1.3
0.57	0.85	1.54	1.29	0.39	1.23
1.5	0.25	0.86	1.24	1.3	0.29
0.63	0.45	1.72	0.82	1.01	2
0.44	2.17	0.88	1.32	0.77	1.5
1.55	0.31	0.99	0.72	1.08	0.52
0.93	0.43	1.13	1.2	0.5	0.85
0.97	0.89	0.27	0.5	0.64	0.68
0.34	0.38	1.59	1.06	0.41	0.44
1.1	1.42	0.81	0.92	1.18	0.84
1.19	0.49	0.07	0.48	0.96	0.69
0.8	0.89	0.43	1.72	0.33	1.7
0.2	1	1.35	0.73	2.16	1.51
1.15	0.76	0.81	0.61	0.67	0.93
1.14	0.44	1.71	0.97	1.32	1.16
0.86	0.28	1.46	1	0.39	0.97
1.08	0.35	2.32	1.83	1.86	1.76
0.31	1.26	0.98	1.16	1.36	0.89
1.24	0.41	2.08	1.53	0.25	1.83
0.25	0.62	1.32	1.15	0.17	0.78
0.9	0.5	2.9	1.96	1.08	1.1
0.58	0.68	1.5	0.56	1.73	0.2
0.49	0.43	1.21	1.64	0.89	0.31
0.23	0.31	0.99	1.05	2.03	0.73
0.94	0.17	2.18	0.63	1.13	0.48
0.89	0.54	1.62	0.95	1.24	1.32
1.33	0.16	1.36	1.17	0.84	0.3
1.28	0.68	1.69	1.47	0.93	1.22
0.64	0.82	0.45	1.61	1.26	0.73
0.95	0.3	1.78	0.79	1.39	0.65
0.15	0.58	1.77	1.3	0.64	1.43
0.15	0.29	0.42	1.49	1.15	1.31
0.24	0.45	1.44	1.7	1.03	1.37
1.4	1.06	1.18	1.94	1.15	0.42
1.01	0.44	1.14	0.25	1.64	0.79
1.17	0.28	1.17	0.87	0.99	0.52
1.07	0.57	1.3	1.19	0.29	0.58
1.07	1.07	0.55	1.16	0.56	1.64
0.89	0.66	1.23	0.91	1.16	0.32
1.09	0.47	1.29	1.44	0.86	0.26
1.57	0.9	1.22	1.22	1.42	0.91
0.07	0.68	1.39	0.4	1.3	0.73
0.07	0.42	1.46	0.39	0.33	0.87
1.01	0.52	1.07	0.21	1.09	1
1.07	0.41	0.71	0.36	1.78	0.98
1.16	0.64	1.2	1.15	1	2.36
1.19	0.25	1.92	1.29	0.44	0.54
0.78	0.95	1.77	1.32	0.74	0.89
1.01	1.86	0.5	1.01	0.5	0.8
0.53	1.11	0.7	1.37	0.75	0.81
0.84	0.42	1.29	1.26	0.73	1.2
0.86	0.36	2.11	1.02	0.42	2.22
0.27	0.28	3.08	1.32	0.34	0.97
0.94	0.07	1.04	1.67	1.77	0.46
1.07	1.35	1.48	1.04	1.36	1.07
0.79	0.17	1.54	1.29	0.63	1.38
0.98	1.68	1.35	1.58	0.62	2.38
1.18	0.44	1.3	1.27	0.38	0.96
0.41	0.85	1.97	1.26	0.52	1.75
0.94	0.25	1.51	1	0.45	0.42
0.95	1.82	1.5	0.92	0.67	1.05
0.54	1.36	2.29	2.01	1.47	0.79
0.46	0.54	2.85	0.55	2.35	1.13
1.01	1.78	1.58	1.18	0.53	1.73
0.8	0.51	2.23	1.5	0.85	2.31
0.87	0.19	0.71	0.96	0.43	1.48
0.76	0.46	1.52	0.69	1	0.64
0.83	0.45	2.04	2.26	0.93	1.57
1.41	0.84	1.92	1.42	0.83	1.44
1.17	0.67	1.02	1.01	0.93	1.43
0.63	0.86	0.88	1.26	0.3	1.22
1.03	0.8	1.74	0.5	0.66	0.78
0.34	0.56	1.71	1.81	0.56	1.83
0.99	0.23	2.2	1.17	0.5	1.61
0.33	0.35	1.56	0.84	0.77	1.17
1.44	0.48	1.97	2.03	0.66	1.87
0.85	0.34	0.74	1.96	0.54	0.37
1.22	0.78	0.95	1.05	1.19	0.32
2.2	1.31	0.93	1.13	2.39	1.36
0.36	0.48	0.17	1.87	0.32	0.71
1.66	0.24	1.59	1.7	0.69	1.69
0.31	0.99	1.84	1.42	1.62	0.76
0.66	0.45	1.71	0.76	1.71	1.89
0.73	0.33	0.35	0.38	1.48	0.78
0.76	0.16	1.4	1.14	1.84	0.61
0.76	0.65	0.52	0.49	1.66	0.75
0.7	0.78	0.77	1.41	0.67	1.48
0.62	0.79	0.25	2.06	0.46	0.85
0.62	0.4	1.87	1.12	0.39	2.63
0.61	0.17	0.61	1.5	0.93	0.23
1.77	1.05	1.2	0.87	0.81	1.13
1.73	0.84	2.01	0.82	0.86	1.6
1.03	0.64	1.54	0.99	0.75	0.51
0.32	0.83	0.44	0.59	0.4	0.38
1.55	1.58	0.3	1.48	1.03	0.44
1.04	0.37	1.87	0.83	1.17	1.25
1.55	0.87	2.44	0.89	1.07	1.2
1.04	0.92	1.04	0.8	0.46	1.09
1.1	0.62	1.37	0.4	0.68	1.25
0.74	0.94	1.66	1.47	1.67	1.37
0.7	0.52	2.22	1.27	1.12	0.57
0.7	0.24	1.35	0.55	1.07	1.15
0.52	0.63	1.99	1.23	1.37	1.79
1.6	1.08	1.42	2.04	0.67	0.73
1.28	0.64	1.64	0.52	0.73	1.25
0.88	0.22	0.35	0.48	0.53	0.97
1.45	1.48	1.36	1.05	1.2	1.5
0.91	1.81	1.6	0.77	1.02	0.33
1.41	2.03	0.25	1.23	2.28	1.2
1.67	1.05	2.51	0.66	0.52	1.06
1.44	0.32	1.74	0.91	0.2	0.53
0.52	0.45	1.82	0.43	0.43	0.94
1.15	0.29	1.75	0.8	1.48	1.31
0.56	0.29	0.47	1.15	0.97	2.04
0.81	0.21	2.11	0.94	0.85	1.15
0.45	1.56	1.18	0.99	2.68	1.87
1.16	0.82	1.97	0.76	0.78	0.86
1.37	0.17	0.61	2.32	1.11	0.55
0.76	1.4	1.21	1.43	0.73	0.96
1.79	2.15	0.94	1	0.3
2.64	0.72	1.62	0.62	0.56
1.34	1	1.89		0.42
1.83	0.99	0.93		0.47
0.81	0.77	2.55		1.19
0.61	0.73	0.91		1.22
1.01	0.43	1.06		1.49
0.61	1.1	1.31		1.6
1.21	1.21	0.86		0.36
1.8	0.42	1.26		1.49
1.27	0.7	1.29		2.56
1.45	0.98	0.75		0.44
2.23	0.97	0.76		1
1.87	1	1.38		1.24
0.95	0.6	0.94		0.69
0.64	1.6	1.27		0.89
0.61	0.16	0.99		1.07
0.57	1.09	2.74
0.51	0.49	2.64
2.43	0.24	1.27
1.67	1.11	1.73
1.27	0.47	1.56
0.74	0.41	0.6
1.52	0.49	1.74
0.86	0.4	2.22
1.03	0.25
1.97	0.43
1.97	1
0.5	0.85
0.66	0.44
0.54	0.5
1.18	0.49
1.73	0.97
2.82	0.39
0.62	0.96
1.2	0.59
1.04	0.58
1.04
0.92
1.81
0.69
1.32
1.62
0.54
0.66
1.97
0.77
1.22
1.38
0.72
0.57
1.28
0.94
1.08
1.05
0.96
0.88
1.66
1.32
0.62
0.53
0.74
0.97
0.84
0.71
1.12
0.54
2.12
1.05
0.74
2.24
2
0.76

## Sheet: Fig. 3D
GFP	T205A	T205D	JIP1
1.09	0.53	1.25	1.33
0.82	0.52	1.57	0.92
1.07	0.72	1.48	0.81
1.01		1.54

## Sheet: Fig. 4B
JIP1 WT				JIP1 KO
GFP	T205A	T205D	JIP1	GFP	T205A	T205D	JIP1
1.68397	0.38272	0.9568	1.07162	1.53088	0.19136	1.33952	0.229632
2.37287	0.267904	0.306176	0.38272	0.267904	0.420992	0.497536	0.688896
0.995072	0.727168	0.841984	1.76051	0.57408	0.688896	0.57408	0.38272
0.38272	0.19136	0.688896	1.07162	0.153088	0.19136	0.650624	1.10989
0.76544	0.153088	1.41606	1.03334	0.229632	0.267904	1.37779	0.19136
0.57408	1.03334	0.76544	1.2247	1.10989	0.19136	1.49261	1.95187
0.38272	0.267904	0.497536	0.688896	0.344448	0.344448	0.803712	0.306176
1.2247	0.497536	0.497536	0.153088	0.612352	0.267904	0.267904	0.650624
2.8704	0.229632	0.229632	1.79878	0.344448	0.612352	0.650624	1.07162
0.727168	0.306176	0.612352	1.56915	0.535808	0.344448	0.497536	0.612352
1.2247	0.229632	0.650624	0.803712	0.727168	0.420992	0.76544	1.03334
0.229632	0.267904	1.6457	0.650624	0.306176	0.19136	0.57408	0.459264
1.18643	1.14816	0.535808	1.6457	0.9568	0.459264	1.14816	0.420992
0.229632	0.229632	0.57408	0.306176	0.229632	0.497536	0.918528	0.76544
1.14816	0.306176	0.841984	1.2247	0.612352	0.459264	0.535808	0.57408
1.56915	0.459264	0.612352	1.10989	0.267904	0.19136	0.76544	0.344448
1.41606	0.267904	1.6457	1.07162	0.38272	0.535808	1.87533	0.153088
1.99015	0.9568	0.841984	0.535808	0.76544	0.995072	0.76544	1.26298
0.459264	0.535808	0.420992	0.57408	0.114816	0.153088	1.26298	0.57408
0.38272	1.30125	0.38272	0.803712	0.267904	0.153088	0.995072	0.497536
1.26298	0.38272	0.459264	0.344448	0.841984	0.420992	1.07162	0.612352
0.76544	2.21978	0.420992	1.9136	0.19136	0.535808	0.880256	1.26298
0.918528	1.2247	0.306176	0.459264	0.344448	0.995072	0.459264	1.26298
0.612352	0.229632	1.2247	1.45434	0.497536	0.114816	0.995072	1.14816
0.344448	0.344448	0.688896	2.37287	0.841984	0.880256	1.2247	0.9568
0.918528	0.38272	0.38272	0.57408	0.57408	0.229632	0.114816	0.420992
1.2247	0.19136	0.535808	0.650624	1.14816	0.38272	0.153088	0.306176
1.33952	0.306176	0.306176	0.57408	0.229632	0.76544	1.37779	0.688896
1.03334	0.229632	1.14816	0.497536	0.688896	0.803712	0.19136	0.497536
0.76544	0.153088	0.19136	1.37779	0.229632	0.688896	1.95187	0.57408
0.459264	0.229632	0.612352	0.306176	1.56915	0.267904	0.229632	2.02842
1.6457	0.420992	0.229632	1.26298	0.267904	0.995072	0.535808	0.612352
1.37779	0.19136	0.344448	0.688896	0.19136	0.727168	1.18643	0.688896
0.650624	0.153088	0.688896	1.49261	0.344448	0.114816	1.49261	0.995072
1.07162	0.229632	1.76051	0.38272	0.918528	0.38272	1.10989	0.727168
0.153088	0.995072	0.306176	1.07162	0.153088	0.38272	1.76051	0.918528
1.03334	0.229632	0.497536	1.14816	0.114816	0.306176	0.688896	0.9568
0.727168	0.076544	1.53088	0.267904	0.153088	0.459264	1.49261	0.459264
0.76544	0.19136	0.918528	0.612352	1.2247	1.03334	0.995072	0.344448
0.497536	0.306176	0.57408	1.72224	0.497536	0.38272	0.727168	1.07162
1.03334	0.650624	0.57408	0.459264	0.229632	1.14816	0.880256	0.76544
0.880256	0.9568	0.497536	0.459264	0.229632	0.19136	0.727168	0.803712
1.14816	0.497536	1.30125	0.459264	0.918528	0.459264	1.60742	0.459264
1.56915	0.420992	0.612352	1.41606	0.19136	0.76544	0.19136	0.612352
1.79878	0.38272	0.344448	0.57408	0.306176	0.306176	0.57408	0.497536
0.267904	0.153088	0.918528	0.153088	0.612352	0.57408	1.10989	0.727168
0.57408	0.38272	1.03334	1.30125	0.267904	0.229632	0.38272	1.18643
0.459264	0.229632	0.459264	1.37779	0.38272	0.306176	0.267904	0.76544
0.650624	0.19136	1.2247	1.18643	1.14816	0.267904	0.306176	0.306176
1.68397	0.57408	1.76051	0.57408	0.420992	0.497536	1.2247	0.803712
0.880256	0.19136	0.306176	0.57408	0.841984	0.650624	1.37779	1.30125
0.727168	0.19136	0.727168	0.803712	0.995072	0.267904	0.9568	0.306176
1.68397	0.38272	0.727168	0.459264	0.344448	1.10989	0.267904	0.497536
0.420992	0.19136	0.612352	0.803712	0.38272	0.57408	0.727168	0.19136
0.612352	0.459264	0.803712	2.71731	0.76544	0.420992	1.37779	0.803712
1.37779	0.19136	1.18643	1.83706	0.076544	0.306176	1.37779	0.57408
0.57408	0.267904	1.26298	1.95187	0.344448	0.19136	0.459264	1.10989
1.33952	0.650624	0.688896	1.07162	1.14816	1.03334	1.33952	0.459264
0.841984	0.76544	0.38272	1.30125	0.841984	0.306176	0.153088	0.803712
0.38272	0.727168	0.880256	1.45434	0.267904	0.153088	0	0.688896
0.727168	0.19136	0.420992	0.9568	1.2247	0.306176	1.68397	1.07162
1.18643	0.114816	0.535808	1.53088	1.26298	0.420992	1.33952	0.612352
0.57408	0.19136	0.497536	1.68397	0.306176	0.19136	0.306176	0.9568
0.306176	0.38272	0.803712	0.497536	0.727168	0.344448	0.612352	0.727168
1.03334	0.153088	1.41606	0.19136	1.18643	0.19136	0.76544	0.803712
0.420992	0.688896	0.727168	1.33952	0.267904	0.19136	0.918528	0.306176
1.53088	0.57408	0.344448	1.68397	0.420992	0.267904	0	0.57408
	0.229632	1.37779	0.688896	0.306176	1.03334	1.26298	0.688896
0.612352	0.459264	2.02842	0.880256	0.229632	1.2247	1.30125	0.841984
1.53088	0.267904	1.10989	1.07162	0.497536	0.688896	1.10989	0.688896
0.995072	0.76544	1.6457	0.76544	0.153088	0.19136	1.14816	2.25805
0.612352	0.153088	1.72224	1.14816	0.229632	0.612352	1.60742	0.918528
1.07162	0.267904	1.26298	1.60742	0.19136	0.19136	0.57408	1.95187
0.19136	0.535808	0.688896	0.306176	0.344448	0.9568	1.33952	0.918528
0.995072	0.420992	0.38272	0.76544	0.727168	0.229632	0.19136	0.918528
0.803712	0.19136	0.995072	1.41606	0.344448	0.306176	0.459264	0.497536
0.650624	0.459264	1.60742	0.535808	0.650624	0.306176	0.57408	0.19136
1.41606	0.420992	0.918528	0.650624	0.880256	0.38272	1.07162	0.688896
1.10989	0.995072	0.38272	1.07162	1.56915	0.229632	0.76544	0.612352
1.07162	0.229632	1.56915	1.03334	1.33952	0.650624	0.19136	1.53088
0.420992	0.459264	0.38272	1.30125	0.688896	1.14816	0.229632	1.10989
1.03334	0.420992	0.344448	1.14816	1.26298	0.535808	0.497536	1.6457
0.727168	0.459264	1.56915	0.918528	1.56915	0.497536	1.14816	0.880256
1.33952	0.497536	0.153088	1.30125	0.880256	0.420992	0.9568	1.18643
1.10989	0.535808	0.688896	0.19136	0.114816	0.497536	1.03334	0.497536
0.344448	0.57408	0.114816	1.49261	0.38272	0.841984	1.07162	0.803712
1.30125	0.267904	1.45434	2.79386	0.76544	0.803712	0.727168	1.18643
0.727168	0.306176	0.535808	0.57408	0.306176	0.420992	0.267904	0.727168
0.459264	0.19136	0.995072	0.420992	0.459264	0.420992	1.10989	1.41606
0.306176	0.918528	0.57408	0.459264	0.612352	0.420992	1.2247	0.153088
1.10989	0.153088	0.612352	0.306176	1.07162	0.803712	0.497536	0.688896
1.6457	0.267904	0.918528	0.688896	0.803712	0.38272	0.995072	1.95187
0.535808	0.19136	1.2247	0.688896	0.344448	0.9568	0.76544	1.33952
2.06669	1.72224	0.803712	0.688896	0.267904	0.497536	0.38272	1.03334
0.420992	1.03334	1.49261	1.03334	1.18643	0.267904	0.727168	0.688896
1.03334	0.612352	1.10989	1.76051	0.918528	0.880256	0.995072	0.9568
0.918528	0.19136	1.30125	0.38272	0.612352	0.229632	1.79878	0.306176
1.10989	0.229632	0.497536	0.306176	0.153088	0.267904		0.306176
0.995072	0.19136	0.880256	1.45434	0.153088	0.229632		0.459264
1.2247	0.229632	3.10003	0.688896	0.306176	0.497536		0.76544
1.26298	0.995072	0.306176	1.41606	1.30125	0.229632		1.45434
0.57408	0.535808	0.880256	0.612352	0.38272	0.153088		0.918528
0.650624	0.38272	0.497536	0.38272	0.688896	0.841984		0.995072
1.07162	0.344448	0.306176	0.76544	0.076544	0.229632		1.10989
1.83706	0.688896	0.306176	0.114816	1.03334	0.267904		0.76544
1.9136	0.267904	0.535808	0.76544	1.07162	0.229632		1.18643
0.880256	1.2247	0.306176	1.14816	0.38272	0.229632		0.9568
0.9568	0.229632	1.37779	0.803712	0.344448	0.267904		0.420992
0.535808	0.688896	0.267904	2.02842	0.153088	0.420992		0.727168
0.38272	0.459264	1.45434	0.38272	0.153088	0.688896		1.2247
1.76051	0.344448	0.803712	0.57408	0.57408	0.076544		1.68397
2.44941	0.153088	0.650624	1.33952	0.841984	0.19136		0.880256
0.459264	0.727168	1.14816	1.33952	0.535808	0.229632		0.344448
1.53088	0.267904	0.229632	1.45434	0.918528	0.38272		0.57408
1.83706	0.306176	0.459264	0.344448	1.33952	0.19136		1.10989
0.650624	0.306176	1.41606	1.56915	0.650624	0.995072		0.153088
1.14816	0.267904	0.995072	0.880256	0.153088	0.267904		1.14816
1.30125	0.918528	0.76544	0.38272	0.267904	0.306176		0.803712
1.03334	0.344448	0.688896	0.57408	0.535808	1.60742		1.33952
1.03334	0.306176	1.30125	0.229632	0.688896	0.57408		0.612352
0.9568	2.94694	0.497536	0.612352	0.9568	0.229632		0.420992
0.76544	0.420992	0.803712	0.38272	0.650624	0.880256		1.10989
1.72224	0.19136	1.99015	0.727168	0.153088	0.420992		0.995072
1.10989	0.344448	1.10989	1.10989	0.459264	0.995072		0.344448
0.76544	0.19136	0.650624	0.727168	1.30125	0.229632		0.38272
1.30125	0.114816	0.995072	0.420992	0.459264	0.650624		0.306176
0.267904	0.9568	0.841984	0.535808	0.38272	0.38272		0.9568
0.841984	0.918528	0.229632	1.87533	0.76544	0.19136		0.229632
0.803712	0.229632	0.650624	0.420992	0.803712	0.229632		0.688896
0.19136	0.995072	0.841984	0.650624	1.37779	0.803712		0.880256
0.38272	0.459264	1.87533	1.56915	0.459264	0.229632		0.535808
1.14816	0.76544	1.07162	0.9568	1.03334	0.9568		0.420992
1.45434	0.688896	1.41606	1.10989	0.803712	0.19136		0.420992
0.918528	0.803712	0.38272	0.306176	0.76544	0.995072		0.727168
0.229632	0.344448	0.459264	1.56915	0.612352	0.38272		0.420992
0.57408	0.420992	0.38272	0.803712	0.535808	0.153088		0.344448
1.9136	0.229632	0.76544	0.153088	0.841984	0.880256		0.535808
1.53088	0.344448	0.344448	0.803712	1.07162	0.420992		1.26298
1.2247	0.612352	1.33952	0.306176	0.918528	0.420992		0.841984
1.45434	0.267904	1.41606	0.688896	0.267904	0.114816		0.650624
1.2247	0.267904	0.19136	0.267904	0.344448	1.18643		0.76544
0.803712	0.306176	0.688896	0.497536	0.459264	0.306176		0.497536
0.995072	1.14816	0.841984	0.344448	0.497536	0.535808		0.420992
1.9136	0.306176	1.45434	1.03334	0.229632	0.153088		0.306176
0.918528	0.57408	1.14816	0.38272	0.153088	0.420992		0.114816
2.21978	0.459264	0.841984	0.229632	0.880256	0.803712		1.56915
1.18643	0.153088	0.459264	0.535808	0.153088	0.344448		0.229632
1.18643	0.267904	2.21978	0.918528	0.19136	0.306176		0.267904
0.995072	0.650624	0.803712	0.688896	0.841984	0.497536		1.2247
0.420992	1.2247	1.49261	1.2247	0.880256	1.10989		0.267904
0.153088	0.650624	1.14816	0.688896	0.267904	0.267904		0.306176
1.45434	0.9568	1.72224	0.19136	0.995072	0.229632
0.76544	0.19136	1.9136	0.688896	0.267904	0.267904
0.9568	0.612352	0.727168	0.650624	0.306176	0.19136
1.76051	0.420992	0.229632	1.37779	0.420992	0.650624
0.803712	0.420992	0.688896	1.03334	0.995072	0.267904
0.306176	0.19136	1.18643	0.459264	0.19136	0.19136
1.60742	0.535808	1.83706	0.535808	0.229632	0.153088
0.841984	0.612352	0.57408	0.688896	0.344448	0.19136
0.306176	0.229632	1.83706	0.841984	0.19136	0.19136
0.38272	0.420992	0.612352	0.497536	0.19136	0.229632
1.60742	0.306176	0.459264	1.07162	0.153088	0.803712
0.459264	0.229632	0.497536	0.880256	0.229632	0.459264
0.880256	0.459264	1.95187	1.45434	0.306176	0.57408
0.918528	0.344448	1.07162	1.30125	0.38272	2.02842
1.41606	0.153088	1.14816	0.497536	0.650624	0.267904
0.803712	0.57408	0.19136	1.26298	0.420992	0.76544
1.07162	0.38272	1.37779	1.33952	1.14816	0.9568
0.803712	0.497536	0.841984	0.688896	0.306176	0.19136
0.76544	0.497536	1.03334	0.995072	0.650624	0.535808
1.30125	0.459264	0.306176	1.07162	0.267904	0.76544
1.79878	0.459264	0.803712	1.33952	1.53088	0.612352
1.53088	0.153088	1.37779	0.344448	0.306176	0.995072
1.03334	0.19136	0.727168	0.344448	1.10989	0.459264
1.18643	0.306176	1.33952	0.19136	0.57408	1.07162
1.2247	0.535808	0.995072	0.688896	0.688896	0.19136
1.14816	0.57408	0.841984	0.727168	0.229632	0.918528
0.995072	0.229632	0	2.33459	0.880256	0.114816
0.650624	1.18643	0.535808	1.18643	0.420992	0.650624
1.18643	0.459264	1.30125	1.6457	0.841984	0.229632
0.995072	0.344448	1.79878	0.650624	0.267904	1.79878
0.229632	0.57408	0.803712	1.33952	0.19136	0.306176
0.995072	0.459264	0.688896	1.30125	0.306176	0.727168
0.612352	0.497536	0.612352	0.38272	0.19136	0.57408
0.420992	0.267904	2.18151	0.918528	0.229632	0.535808
0.38272	0.650624	0.727168	1.45434	0.688896	0.727168
1.2247	1.45434	0.76544	0.459264	0.841984	0.306176
0.995072	0.114816	0.880256	0.803712	1.07162	0.38272
0.76544	0.344448	0.459264	0.76544	0.306176	0.153088
0.803712	0.57408	0.459264	0.535808	0.267904	0.420992
0.841984	0.918528	0.497536	0.612352	0.229632	0.727168
1.2247	0.19136	0.880256	1.10989	0.229632	0.995072
0.995072	0.688896	1.60742	1.56915	0.497536	0.306176
1.07162	1.60742	2.37287	0.459264	0.267904	0.267904
0.688896	1.26298	0.9568	0.497536	0.153088	0.497536
1.2247	0.38272	0.650624	0.612352	0.19136	1.6457
1.99015	0.535808	0.995072	0.688896	0.306176	0.153088
1.30125	0.344448	2.79386	0.918528	0.344448	0.267904
1.37779	0.612352	0.19136		1.03334	0.9568
2.14323	0.497536	0.38272		1.14816	0.9568
0.535808	0.267904	0.9568		0.153088	0.306176
2.18151	0.420992	1.30125		0.612352	0.153088
1.37779	0.267904	0.612352		0.459264	0.612352
0.38272	0.306176	1.68397		0.229632	0.344448
1.37779	0.57408	0.612352		0.19136	0.535808
0.880256	0.267904	1.45434		0.497536	0.803712
0.803712	0.880256	0.57408		0.229632	0.306176
1.30125	0.420992	1.49261		0.688896	1.03334
1.26298	0.880256	1.2247		0.306176	0.76544
1.18643	0.19136	0.267904		0.153088	0.229632
1.26298	0.19136	0.9568		0.229632	0.344448
0.535808	0.535808	1.49261		0.497536	0.688896
1.07162	0.650624	0.459264		0.344448	0.229632
1.07162	0.420992	1.49261		0.727168	0.306176
0.727168	0.880256	0.918528		0.229632	0.153088
1.37779	0.57408	1.26298		0.650624	0.267904
1.30125	0.497536	0.38272		0.153088	0.229632
1.10989	0.38272	2.52595		0.153088	0.420992
0.727168	0.19136	0.650624		0.459264	0.841984
0.727168	0.459264	1.10989		0.38272	0.76544
1.10989	0.306176	0.880256		0.535808	0.420992
0.918528	0.344448	0.57408		0.344448	0.19136
2.02842	0.535808	0.420992		0.57408	0.918528
1.2247	0.344448	1.07162		0.19136	0.612352
0.688896	0.420992	0.459264			0.153088
0.688896	0.497536	0.459264			0.76544
0.803712	0.306176	2.48768			0.153088
0.9568	1.30125	0.841984
1.49261	0.38272	1.33952
0.344448	2.10496	0.688896
0.803712		1.41606
0.995072
0.420992

## Sheet: Fig. 4D
p35 WT				p35 KO
GFP	T205A	T205D	JIP1	GFP	T205A	T205D	JIP1
1.25301	0.880642	0.420722	1.49189	0.533815	0.376963	1.40652	0.325108
1.06133	0.11592	0.809573	0.637847	0.942039	1.81349	0.78477	0.758682
0.871678	0.926328	0.740754	0.888385	0.836754	0.518843	0.393253	1.01783
1.26352	0.158104	1.1101	0.218281	0.304514	1.58088	0.23004	0.566875
1.01417	0.416224	1.75367	1.82262	0.154988	0.411855	0.601574	1.15303
0.952995	0.53314	1.36784	1.15277	0.754023	1.32944	0.389622	0.650602
0.51502	0.765943	0.189205	1.54259	0.679164	0.717333	0.81677	1.90946
1.1245	0.391807	0.327421	1.3768	1.09841	0.95126	0.774714	1.48964
0.7102	1.42872	0.334875	1.33375	0.498795	1.40463	1.46021	1.19605
1.4383	1.14676	0.654232	1.359	1.34037	0.540112	1.47804	1.15447
0.663325	0.730537	1.01462	1.20601	1.21818	0.47457	1.49121	0.402152
0.840706	0.76183	0.281221	1.05118	0.862842	1.06355	0.740337	0.172048
0.771244	1.21115	0.964593	0.931051	0.292273	0.245911	0.769316	1.01311
1.55155	0.371566	0.256417	1.59563	0.414907	0.408417	0.446136	0.926425
0.562409	0.287968	1.49417	0.249349	1.77381	0.251727	0.481381	0.515758
0.779341	0.911517	0.955629	1.03309	0.621043	0.448642	1.12135	1.41622
1.22859	0.155116	0.919935	1.26043	0.893654	0.933911	1.32273	1.24212
1.31727	0.279646	1.42695	0.862393	0.832481	1.32173	0.971437	1.32999
1.26207	0.205269	1.86169	0.367775	0.243919	0.354795	0.844658	1.42336
0.770505	0.385606	1.24308	0.943356	0.410698	1.19646	1.31039	1.79476
1.00289	1.65227	0.512481	0.678232	0.321028	0.391164	1.65728	0.78824
1.29009	0.713702	1.29629	0.930794	0.390843	0.957557	0.324851	0.177606
0.71216	0.869364	1.02917	0.923533	1.46843	1.07303	1.02953	0.87579
0.467791	0.333204	1.1822	1.2088	0.423325	1.1156	0.506505	0.502554
0.982553	0.590521	1.61195	0.645333	1.05455	1.05699	0.582168	0.793895
0.718586	1.12906	0.874023	1.24231	0.436208	0.20167	0.865445	0.917718
1.22409	0.685525	0.47261	0.566811	1.34985	0.358329	1.86721	0.406072
0.936834	0.586184	1.51768	0.65767	0.767164	0.278972	1.47161	0.545638
0.614039	1.40732	1.21828	1.50763	1.06024	0.463646	1.03084	0.406072
1.66233	0.683501	0.591807	0.614425	0.867469	0.807935	0.539373	0.637493
0.302747	0.585413	0.396208	1.14952	0.899597	0.255357	1.36401	0.605975
1.29179	0.72273	1.01722	0.907469	0.257028	0.72408	0.879549	1.0541
1.31814	1.15062	1.16369	1.19473	0.255068	0.537863	1.19431	1.38564
1.23788	0.811533	1.05645	1.08209	0.742714	0.928031	0.55171	0.970216
0.711196	0.305638	0.811437	0.594891	0.364369	0.70008	0.363373	1.66898
0.764851	0.239068	0.991581	1.48099	1.3573	0.351229	1.39023	1.39794
1.18956	0.380016	0.396241	0.950521	0.425188	0.969348	1.26072	0.759614
1.464	0.692883	0.905702	1.71952	1.60353	0.480803	0.470714	0.257927
1.43361	0.333622	1.47158	1.20299	0.256257	0.832577	1.74564	0.651469
0.717847	0.755855	1.32289	1.32925	0.10053	0.765814	0.737766	1.48617
1.26002	1.08276	1.42185	1.06525	0.993027	0.378891	0.58718	1.03017
0.873927	0.559325	1.19486	0.435052	0.556337	0.222554	1.61211	0.98567
0.497285	0.973943	1.67907	0.919132	1.41365	0.588819	1.56565	0.960577
1.20601	0.301622	1.66078	0.793381	1.26711	0.654393	1.02846	0.243245
1.52675	0.386249	1.46477	1.54773	1.17385	0.518554	0.182297	0.367196
1.21828	1.69706	0.430843	1.25757	1.21047	0.462971	0.611309	1.05436
1.25394	0.387277	0.67457	0.378345	0.628883	0.474505	1.91373	1.21998
1.03772	0.616256	1.23142	0.66416	0.549236	0.547919	0.341847	0.959164
1.50136	0.270586	1.44074	2.08119	0.646104	1.17471	1.47409	0.497413
1.30599	0.779565	0.839356	0.585477	0.431742	0.280835	1.08038	1.67473
1.07412	0.60967	1.88254	1.12042	0.264257	1.16308	1.94519	1.12379
0.945091	0.226634	1.80977	0.898923	0.493204	0.615903	0.569413	0.324176
0.52755	0.644851	1.49722	0.533622	0.553606	0.413269	0.915276	0.639292
0.867597	0.376899	2.18728	2.26621	0.241349	0.927389	0.495742	0.328899
0.906858	0.809991	0.640835	2.17841	0.849348	0.292433	1.43997	0.608128
0.4702	1.00389	1.43724	0.641092	0.137928	0.935453	0.53571	1.26708
1.03743	1.0461	0.32453	0.144964	1.54634	0.347727	0.38612	0.610184
1.18834	0.717718	1.28427	1.19364	0.607614	0.40302	2.14011	0.227984
0.977316	0.606297	0.191454	1.10586	0.547116	0.406104	1.52777	0.855742
1.33883	0.327968	0.927164	1.96022	0.392514	1.07939	1.38307	1.20989
1.89272	0.701365	0.568321	0.81028	0.42824	0.986376	0.472289	0.676465
1.70043	1.52479	1.1963	1.75527	0.707598	1.02438	0.463389	1.80514
1.13748	1.74345	0.73163	1.87495	0.515758	0.431036	1.40488	0.906634
0.498666	0.219791	0.996336	1.32578	0.246972	0.554216	0.822521	0.911164
0.589108	0.153606	1.08048	0.444722	1.28996	0.265895	0.672674	0.527871
1.75039	1.19614	1.04312	1.25616	0.178538	1.19778	0.811726	0.924497
0.803116	0.988658	0.984995	0.637558	0.424674	0.968738	1.21147	1.66891
0.373943	1.22069	0.594409	1.27923	1.38342	0.172948	1.33391	1.43961
0.431871	0.414457	0.930119	1.49352	0.204723	0.871067	0.527646	0.62657
1.26795	0.326972	0.904192	1.27563	0.602666	0.533911	0.932561	0.933075
0.909332	1.11884	0.717108	0.793124	0.509975	0.970923	0.525622	0.97134
0.817348	1.13092	1.17754	0.278072	0.313959	0.13812	1.39492	1.04167
1.25192	0.378281	0.503196		0.922473	0.519228		0.916722
0.688417	0.410313	1.71566		0.653718	0.856802		1.05664
1.32446	0.346666	1.92324		0.365815	0.896256		1.35952
1.29147	0.122442	0.866537		0.433349	0.667823		0.385156
1.11791	0.678104	0.880417		1.04116	0.330538		1.20125
1.38644	1.81218	1.6621		0.548144	0.726232		0.417445
0.740883	0.499052	1.68482		0.20151	0.58355		0.536321
0.557268	0.444273	1.15129		0.621268	0.562473		1.19733
0.735035	0.632835	1.27396		1.06953	0.648481		0.727582
0.334393	0.841702			1.36112	0.946826		1.66503
1.37478	1.14538			1.13918	1.39794		0.255935
0.581204	0.302168			0.304674	0.171341		0.828754
0.584192	0.773686			0.876336	0.262233		0.571373
0.97436				0.787983	0.679132		2.767
0.87563				0.577574	1.34419		1.5049
				0.326425	0.170956		0.858826
				0.777638	0.47351		0.705124
				0.445911	0.537606		0.555566
				1.20501	0.604015		1.06898
				1.3396	0.804433		0.331662
				0.691501	0.267887		1.07155
				0.733236	0.256578		1.11447
				1.09015	0.457381		0.913284
				0.304289	0.292016		0.332305
				1.20594	0.30657		0.476369
				1.43862	0.481799		1.25921
				0.55277	0.314602		1.53372
				0.639646	0.761895		1.37185
				0.57812	0.106827		2.00504
				0.248996	1.13134		0.745541
				0.54175	0.922344		0.546088
				0.602377	0.262618		0.501044
				1.38487	3.71958		1.29815
				0.359389	0.491791		1.27107
				0.438907	0.496385		0.401124
				0.790553	1.24234		0.945156
				0.305927	0.491823		1.13934
				1.01198	0.360353		1.42805
				0.460915	0.781879		0.560321
				0.902071	0.518554		1.60051
				1.01144	0.668594		0.640867
				0.110908	0.496514		1.73609
				0.527839			0.481767
				1.43299			0.801766
				1.21041
				0.959838
				0.459052
				0.088353
				1.50772
				1.14416
				0.213494
				0.136803
				0.101655
				0.797043
				0.562827
				0.151325
				0.822007
				0.699308
				0.696192
				1.15393
				0.729156
				0.437783
				0.860047
				1.21433
				0.870682
				0.856802

## Sheet: Fig. 4E
JIP1 WT		JIP1 KO
GFP	T205D	GFP	T205D
0.81	0.75	0.71	1.04
1	0.73	0.33	0.7
1.18	1.13	0.46	1.05
			0.87

## Sheet: Fig. 5A
JIP1 WT	JIP1 KO
1.1	1.29
0.89	1.53
1.01	1.73
0.69	3.35
1.25	5.37
1.06	5.15

## Sheet: Fig. 5B
p35 WT	p35 KO
1	1.66
1.24	1
0.99	1.47
0.9	1.21
0.92	1.4
0.95	1.33
	1.34

## Sheet: Fig. 5D
JIP1 WT		JIP1 KO
GFP	Numb	GFP	Numb
1.58938	1.84382	0.894671	1.46781
1.24706	1.78477	0.602256	2.74677
1.62267	1.14164	0.269142	2.26545
0.215939	2.08604	0.622461	1.37321
0.877014	0.338961	0.521265	0.24448
0.605788	1.85389	0.643244	1.39909
1.23386	1.05874	1.21655	1.38977
1.00571	0.64886	1.14946	1.83965
1.62944	0.532033	0.746003	2.33515
1.80683	1.51296	0.443399	1.84764
0.935138	1.93564	0.382554	3.26248
2.1613	0.845173	1.39272	1.86483
1.87381	0.626745	0.0930333	1.67576
0.152663	0.519701	0.194808	0.695174
0.223002	1.59315	0.183577	0.987473
1.33437	1.48784	1.08577	1.23936
0.793012	1.74905	0.920028	1.47325
0.608509	0.604919	0.13379	0.794633
0.921997	1.93176	0.332245	1.59448
0.183172	1.15032	0.660207	1.0427
1.00693	0.78867	0.520512	1.51742
1.91943	1.35046	0.190119	1.796
1.98409	1.4241	0.425452	1.75165
1.87155	0.959569	0.465282	1.14691
2.13421	2.08222	0.51287	1.37987
0.0995173	1.84955	0.66177	1.71802
0.0930333	2.24669	0.300636	1.56842
0.588188	0.294905	0.483287	0.472808
1.07095	1.22848	0.22746	0.980295
2.04986	1.383	0.22746	0.561789
1.56466	0.451272	0.119953	0.535853
1.78355	0.476166	0.306946	1.64739
2.17138	1.97361	0.539269	3.23984
0.65598	1.72942	0.806501	1.58469
0.589925	1.04062	0.883614	0.876377
2.09849	1.04207	1.09672	0.643128
2.89335	2.65264	0.676995	1.73093
1.94038	2.20993	0.210266	1.94878
2.18695	1.18628	0.174835	2.15088
0.304283	2.02491	0.534406	2.05906
0.489366	1.55575	1.31677	1.57364
0.687358	0.688458	1.15252	3.11288
0.348397	1.35573	0.259706	1.36858
0.250269	1.02632	0.427189	1.01486
0.525491	1.75113	0.940291	1.72033
2.04558	1.60212	0.362581	0.886277
0.890677	2.84183	0.865899	2.99826
1.31567	2.524	1.03628	1.79629
2.01611	1.12474	0.417463	0.908045
1.1989	1.5048	1.35318	2.07394
0.926397	1.43631	0.282747	2.32126
1.34554	2.01501	0.482592	1.86188
0.514896	2.4334	0.139347	0.844073
1.07819	1.33141	0.413584	1.73203
0.886566	1.11171	0.294905	1.47545
0.467598	1.06569	1.35243	0.732341
2.13126	1.49722	0.207429	1.32985
0.217039	1.40795	0.492723	0.879851
1.23271	0.128753	0.32883	2.62809
1.5209	2.41192	0.62715	1.07478
0.134079	1.73764	1.61781	1.39747
0.215939	0.834174	1.06887	0.7027
0.266827	1.90941	0.773097	0.601214
0.663217	2.18093	0.865378	2.98772
0.596988	1.60166	0.942433	0.313488
0.155268	0.335777	0.706579	0.729678
1.1307	0.512407	0.990831	1.64756
1.23531	0.755382	0.425742	1.11785
0.512407	1.31213	0.174083	0.261095
0.643649	1.25268	1.39712	0.579447
0.146468	1.82379	1.21186	0.974795
1.49536	1.09579	0.753993	0.294094
0.905729	1.43851	0.773965	0.846505
0.195214	0.222134	0.999746	0.921649
1.37796	0.859531	0.549516	1.24805
0.685737	1.13128	0.73923	0.586567
0.184793	1.93101	0.807312	1.57317
0.257274	1.41217	0.287205	1.52535
0.231454	0.131821	0.450983	2.91802
0.495329	1.21551	0.444036	0.823521
0.31343	2.51514	1.06655	1.8734
0.813969	0.597567	0.468756	1.5092
1.2807	1.68259	0.179814	1.25696
3.17888	2.11429	1.02615	1.189
1.36157	2.59984	0.908045	2.08957
0.706231	1.3192	0.729041	1.92597
1.53201	1.33784	0.433094	1.76173
0.152721	0.973984	0.426437	1.61815
1.09353	0.777439	0.981337	1.52396
0.147337	1.88469	0.107159	1.52512
0.211771	0.907987	0.81368	0.974795
0.76204	0.301273	1.02632	1.59691
0.342261	0.384349	0.798107	0.550095
0.341161	1.71877	0.6928	0.705479
0.301273	1.65017	0.572499	1.76231
0.560805	1.32319	0.352566	1.83832
1.38097	3.12846	0.330682	0.797412
1.67587	0.827748	0.767076	1.55673
0.91806	1.23699	0.439404	1.12132
1.43099	2.38517	0.596235	1.14112
1.50353	1.39996	0.325414	0.713352
0.704147	0.623271	1.12873	1.74164
1.2756	0.661943	1.60947	0.805806
1.26154	1.68873	0.685969	1.62296
1.22049	1.32823	0.124411	2.52909
2.22811	0.885698	0.297047	1.66597
0.88263	2.02745	1.07223	0.156252
1.65347	2.08158	1.18732	0.32113
1.34809	1.68583	1.15554	1.69185
0.414916	1.77614	0.18213	1.20127
0.557447	1.98456	0.367849	1.99208
1.22292	0.676764	0.166325	0.829484
0.230933	1.10152	0.302315	1.01248
0.791796	0.77825	0.461577	0.17773
0.650307	0.990831	0.728057	2.48776
1.32713	1.16254	0.29311	3.25605
0.365939	1.97188	1.60513	0.538401
1.11136	2.32722	0.267232	1.84255
0.15602	2.24143	0.912676	1.50127
0.0721341	0.948743	0.501118	2.31993
0.522596	1.64774	2.74995	2.11192
0.581589	2.50102	0.196893	0.304746
1.69944	1.34125	0.168815	1.24747
1.38954	0.491218	0.151215	1.36609
0.774255	1.60386	0.415668	0.687763
1.88093	0.996041	0.120938	0.292763
0.350655	1.56918	0.910476	1.22512
1.5862	1.73585	0.315572	0.229428
0.672769	0.947933	0.789191	1.92881
1.05266	1.12317	0.78786	0.970511
1.26466	0.253396	0.699979	0.889577
0.522596	0.798975	0.355981	2.0417
0.581589		0.361134	1.02516
1.69944		0.969005	1.74471
1.38954		0.429678	0.825316
0.774255		0.463025	3.164
1.88093		0.759434	2.41047
0.350655		0.874756	1.15687
1.5862		0.435294	1.65781
0.672769		0.159031	0.218255
1.05266		0.587262	0.496371
1.26466		0.976126	2.45771
0.327788		0.893861	0.740272
0.767945		1.28411	0.953143
1.50237		1.30988	2.13346
0.377402		0.291257	1.62018
1.41478		0.362813	1.08601
0.873599		0.877593	1.22159
1.37703		1.54567	1.35689
0.350366		0.197471	2.77433
1.29245		0.480103	0.545869
0.194982		0.191566	0.614008
0.859241		0.279332	0.298668
0.766497		0.636065	0.749651
0.301504		0.273369	0.663101
1.16567		0.416016	2.14706
1.85962		1.28423	1.26038
0.812638		0.30162	1.1626
1.42091		0.389038	1.52037
1.25164		0.39998	1.16868
0.279621		0.365476	1.65521
1.80688		0.276668	1.42989
1.31642		0.128637	0.382843
		0.765745	1.70025
		0.858431	3.44849
		0.726899	0.740561
		0.23898	0.355576
		0.372133	1.01063
		0.156773	1.99625
		0.683306	1.52541
		0.509512	0.892761
		0.264164	0.559995
		0.459898	0.861325
		0.303704	1.12983
		0.867751	1.379
		1.18269	2.99553
		1.05868	1.10528
		0.52468	0.983768
		0.547953	0.656907
		1.27595	0.730604
		0.86833	2.21885
		2.63139	1.04236
		0.569142	1.75669
		0.392569	2.02334
		0.341392	1.18437
		0.746061	2.17497
		0.541295	1.09405
		0.441199	0.923444
		0.937165	3.01846
		0.351118	0.517328
		0.220976	1.18576
		0.9719	1.35005
		0.136279	0.122559
		0.358644	1.50845
		0.451215	1.24081
		0.40959	0.44062
		0.181146	0.659396
		0.28431	1.25002
		1.25007	1.66233
		0.0817443	1.01926
		0.742761	0.663043
		0.749187	2.04459
		0.253859	0.900113
		0.393033	1.16109
		0.399922	1.17331
		0.493534	1.71692
		0.46893	2.00082
		1.12792	2.03087
		0.554958	1.04438
		0.771534	1.36563
		0.559531	1.08381
		0.703973	1.16381
		0.330856	1.04467
		1.10517	1.96424
		0.747798	1.51146
		0.17003	2.73039
		1.24486	0.910129
		1.14813	0.215939
		0.606077	1.36563
		0.444731	0.456946
		0.401948	2.03898
		0.62715	1.23276
		0.75295	0.322519
		0.933923	1.42508
		1.15519	0.186298
		0.560863	2.2053
		0.173736	0.907813
		1.35179	0.799843
		0.425973	1.74702
		0.565031	1.11264
		0.30191	1.60276
		0.610014	2.65466
		0.246796	1.15189
		1.02533	1.52859
		0.81009	2.65721
		0.486471	1.61323
		0.232554	0.384464
		0.125106	1.97576
		0.113701	2.59243
		0.261095	2.10625
		0.388691	1.95416
		0.988342	1.1307
		0.690021	0.594035
		0.264685	0.419663
		0.248591	2.04835
		0.606888	1.52095
		0.951348	1.25905
		0.709878

## Sheet: Fig. 6A
JIP1 WT	JIP1 KO
1.2	0.38
0.8	0.47
1	0.62
1	0.53

[truncated: 7 more sheets: Fig. 6F, Fig. S2A, Fig. S2B, Fig. S3B, Fig. S3C, Fig. S3D, Fig. S3F]
